# Supplementary material for: Overexpression of a SOC1-Related Gene Promotes Bud Break in Ecodormant Poplars
Source: Front Plant Sci. 2021 May 25;12:670497. doi: 10.3389/fpls.2021.670497 (PMC8185274; doi:10.3389/fpls.2021.670497)
Supplement: Supplementary file 2 [file Table_1.XLSX]

## Sheet: Coexpressed genes
	Table S3. List of MADS12 coexpressing genes.List of genes coexpressed with MADS12 during mid-winter to mid-spring RNAseq dataset applying Pearson correlation coefficient higher than 0.9.
Potri	Pearson's correlation coefficient	Best hit Arabidopsis name	Arabidopsis symbol	Description
Potri.012G100200	1
Potri.012G004700	0.9932	AT5G24630.2	BIN4	double-stranded DNA binding
Potri.008G187400	0.993028	AT1G70580.1	AOAT2,GGT2	alanine-2-oxoglutarate aminotransferase 2
Potri.013G064300	0.985107	AT3G03770.1		Leucine-rich repeat protein kinase family protein
Potri.014G087500	0.984274	AT4G00310.2	EDA8,MEE46	Putative membrane lipoprotein
Potri.011G129300	0.984175	AT4G27290.1		S-locus lectin protein kinase family protein
Potri.004G193100	0.982921	AT1G21270.1	WAK2	wall-associated kinase 2
Potri.014G077200	0.982192	AT4G16110.1	ARR2,RR2	response regulator 2
Potri.003G172300	0.982154	AT1G67330.1		Protein of unknown function (DUF579)
Potri.005G122100	0.981245	AT1G67530.1		ARM repeat superfamily protein
Potri.012G004900	0.980996	AT3G49550.1
Potri.004G150700	0.980778	AT3G18860.1		transducin family protein / WD-40 repeat family protein
Potri.003G115400	0.978967	AT4G22740.2		glycine-rich protein
Potri.005G005800	0.976762	AT1G56700.1		Peptidase C15, pyroglutamyl peptidase I-like
Potri.002G050800	0.976345	AT3G22550.1		Protein of unknown function (DUF581)
Potri.017G130700	0.97622	AT5G37670.1		HSP20-like chaperones superfamily protein
Potri.004G231200	0.975756	AT5G49760.1		Leucine-rich repeat protein kinase family protein
Potri.008G027600	0.97513	AT1G59970.1		Matrixin family protein
Potri.011G055400	0.975126
Potri.001G460500	0.974785	AT1G73720.1	SMU1	transducin family protein / WD-40 repeat family protein
Potri.008G136600	0.97337	AT1G67980.1	CCOAMT	caffeoyl-CoA 3-O-methyltransferase
Potri.001G164700	0.972952	AT3G14200.1		Chaperone DnaJ-domain superfamily protein
Potri.014G036900	0.97271	AT4G33280.1		AP2/B3-like transcriptional factor family protein
Potri.012G034400	0.972481
Potri.019G063400	0.972334	AT5G44400.1		FAD-binding Berberine family protein
Potri.004G224200	0.971725	AT1G09812.1
Potri.015G074300	0.970599	AT5G62850.1	AtVEX1	Nodulin MtN3 family protein
Potri.002G143400	0.97028	AT3G60550.1	CYCP3;2	cyclin p3;2
Potri.006G102900	0.969826	AT5G58570.1		transmembrane protein
Potri.013G047600	0.969354	AT5G28910.2		alpha-(1,6)-fucosyltransferase
Potri.005G244400	0.969095	AT1G20225.1		Thioredoxin superfamily protein
Potri.010G181400	0.967486	AT3G03300.1	ATDCL2,DCL2	dicer-like 2
Potri.011G033300	0.96717	AT4G21350.1	B80,PUB8	plant U-box 8
Potri.011G030900	0.966911	AT1G61740.1		Sulfite exporter TauE/SafE family protein
Potri.004G231400	0.96626
Potri.002G094400	0.965837
Potri.005G157800	0.965283	AT5G65420.1	CYCD4;1	CYCLIN D4;1
Potri.014G078000	0.965048	AT4G22990.2		Major Facilitator Superfamily with SPX (SYG1/Pho81/XPR1) domain-containing protein
Potri.017G031800	0.964608	AT2G47680.1		zinc finger (CCCH type) helicase family protein
Potri.009G121800	0.963603	AT3G44370.1		Membrane insertion protein, OxaA/YidC with tetratricopeptide repeat domain
Potri.013G102100	0.963602			AT3G52960.1		Thioredoxin superfamily protein
Potri.006G133500	0.963285	AT5G02790.1	GSTL3	Glutathione S-transferase family protein
Potri.009G060300	0.963185	AT2G28305.1	ATLOG1,LOG1	Putative lysine decarboxylase family protein
Potri.005G251800	0.962195	AT4G38350.1		Patched family protein
Potri.003G012300	0.962126	AT1G80530.1		Major facilitator superfamily protein
Potri.019G073700	0.961343	AT1G70170.1	MMP	matrix metalloproteinase
Potri.004G183200	0.960686	AT1G76270.1		O-fucosyltransferase family protein
Potri.001G430900	0.960618	AT1G17220.1	FUG1	Translation initiation factor 2, small GTP-binding protein
Potri.003G096900	0.958825	AT1G32190.1		alpha/beta-Hydrolases superfamily protein
Potri.012G106700	0.958814	AT3G48880.1		RNI-like superfamily protein
Potri.010G040000	0.958743	AT1G59640.1	BPE,BPEp,BPEub,ZCW32	BIG PETAL P
Potri.001G377500	0.958704	AT3G14450.1	CID9	CTC-interacting domain 9
Potri.009G114600	0.957807	AT1G49320.1	ATUSPL1,USPL1	unknown seed protein like 1
Potri.001G394500	0.957351	AT3G14410.1		Nucleotide/sugar transporter family protein
Potri.T164000	0.957214	AT3G50150.1		Plant protein of unknown function (DUF247)
Potri.004G146000	0.956997	AT3G19000.1		2-oxoglutarate (2OG) and Fe(II)-dependent oxygenase superfamily protein
Potri.006G102800	0.956965	AT2G38290.1	AMT2,AMT2;1,ATAMT2	ammonium transporter 2
Potri.012G097800	0.956956	AT3G48540.1		Cytidine/deoxycytidylate deaminase family protein
Potri.001G237900	0.956787	AT5G59340.1	WOX2	WUSCHEL related homeobox 2
Potri.001G143900	0.956428	AT1G32540.2	LOL1	lsd one like 1
Potri.011G116400	0.956386	AT5G53900.2		Serine/threonine-protein kinase WNK (With No Lysine)-related
Potri.T047300	0.956229	AT4G14950.1		SNARE associated Golgi protein family
Potri.008G130000	0.95581
Potri.003G117000	0.955803	AT1G12430.1	ARK3,PAK	armadillo repeat kinesin 3
Potri.018G097500	0.955173	AT2G18710.1	SCY1	SECY homolog 1
Potri.010G179000	0.954249	AT5G16260.1	ELF9	RNA binding (RRM/RBD/RNP motifs) family protein
Potri.001G298900	0.953255	AT4G34260.1	FUC95A	1,2-alpha-L-fucosidases
Potri.015G087100	0.953149	AT4G24760.1		alpha/beta-Hydrolases superfamily protein
Potri.003G149000	0.952065	AT1G31320.1	LBD4	LOB domain-containing protein 4
Potri.005G157400	0.951772	AT4G24580.1	REN1	Rho GTPase activation protein (RhoGAP) with PH domain
Potri.014G022400	0.951019	AT4G37280.1		MRG family protein
Potri.016G118500	0.950931	AT2G29420.1	ATGSTU7,GST25,GSTU7	glutathione S-transferase tau 7
Potri.006G265300	0.950316	AT5G57870.2	eIFiso4G1	MIF4G domain-containing protein / MA3 domain-containing protein
Potri.013G014300	0.949688	AT3G10020.1	HUP26, HYPOXIA RESPONSE UNKNOWN PROTEIN 26
Potri.003G180600	0.948645	AT5G10970.1		C2H2 and C2HC zinc fingers superfamily protein
Potri.012G087700	0.948454	AT1G12940.1	ATNRT2.5,NRT2.5	nitrate transporter2.5
Potri.002G182300	0.948146	AT4G35580.2	NTL9	NAC transcription factor-like 9
Potri.004G088200	0.947409	AT2G01340.1	At17.1
Potri.004G058500	0.946917	AT5G45800.1	MEE62	Leucine-rich repeat protein kinase family protein
Potri.001G322700	0.946786	AT3G26790.1	FUS3	AP2/B3-like transcriptional factor family protein
Potri.013G112500	0.946715	AT1G35670.1	ATCDPK2,ATCPK11,CDPK2,CPK11	calcium-dependent protein kinase 2
Potri.007G017500	0.945975	AT3G51060.1	SRS1,STY1	Lateral root primordium (LRP) protein-related
Potri.014G107600	0.945715
Potri.014G123700	0.944025	AT1G67030.1	ZFP6	zinc finger protein 6
Potri.005G119900	0.94299	AT5G17760.1		P-loop containing nucleoside triphosphate hydrolases superfamily protein
Potri.003G076600	0.942761	AT2G35720.1	OWL1	DNAJ heat shock N-terminal domain-containing protein
Potri.012G104900	0.942238	AT5G50915.1		basic helix-loop-helix (bHLH) DNA-binding superfamily protein
Potri.017G123900	0.941734	AT1G66510.1		AAR2 protein family
Potri.005G032200	0.941157	AT4G14950.1		SNARE associated Golgi protein family
Potri.007G028900	0.940643	AT5G66720.1		Protein phosphatase 2C family protein
Potri.015G009200	0.939592	AT4G27745.1		Yippee family putative zinc-binding protein
Potri.006G197000	0.939439	AT1G55310.3	ATSCL33,SCL33,SR33	SC35-like splicing factor 33
Potri.018G033300	0.939364	AT4G32551.1	LUG,RON2	LisH dimerisation motif;WD40/YVTN repeat-like-containing domain
Potri.008G040100	0.939026	AT3G54960.1	ATPDI1,ATPDIL1-3,PDI1,PDIL1-3	PDI-like 1-3
Potri.008G187300	0.938794	AT5G40460.1	SMR6	cyclin-dependent kinase inhibitor SMR3-like protein
Potri.003G163400	0.937684
Potri.006G139700	0.937626	AT3G42880.1		Leucine-rich repeat protein kinase family protein
Potri.010G078300	0.937059	AT4G14550.1	IAA14,SLR	indole-3-acetic acid inducible 14
Potri.008G085500	0.936515	AT3G19850.1		Phototropic-responsive NPH3 family protein
Potri.005G211500	0.936393	AT3G22550.1		Protein of unknown function (DUF581)
Potri.005G104200	0.93636	AT4G35690.1		Arabidopsis protein of unknown function (DUF241)
Potri.T033100	0.93636	AT1G07650.2		Leucine-rich repeat transmembrane protein kinase
Potri.T049100	0.93636
Potri.012G124300	0.936353	AT4G08850.1		Leucine-rich repeat receptor-like protein kinase family protein
Potri.001G439400	0.936348
Potri.013G013400	0.936297	AT3G05610.1		Plant invertase/pectin methylesterase inhibitor superfamily
Potri.003G027300	0.935971	AT1G15780.1
Potri.011G057600	0.935409	AT2G20560.1		DNAJ heat shock family protein
Potri.005G178400	0.935286	AT1G21780.1		BTB/POZ domain-containing protein
Potri.005G098900	0.935224	AT4G35300.4	TMT2	tonoplast monosaccharide transporter2
Potri.001G429700	0.935046	AT4G27190.1		NB-ARC domain-containing disease resistance protein
Potri.011G107700	0.934918	AT1G53400.1		Ubiquitin domain-containing protein
Potri.T054100	0.934517	AT3G60470.1		Plant protein of unknown function (DUF247)
Potri.016G062500	0.934275	AT1G55310.1	ATSCL33,SCL33,SR33	SC35-like splicing factor 33
Potri.002G154100	0.934076	AT1G33060.2	ANAC014,NAC014	NAC 014
Potri.005G120900	0.933545
Potri.015G036100	0.933232	AT2G37360.1		ABC-2 type transporter family protein
Potri.002G102600	0.932668	AT5G49970.1	ATPPOX,PDX3,PPOX	pyridoxin (pyrodoxamine) 5\'-phosphate oxidase
Potri.008G161100	0.931863	AT5G43700.1	ATAUX2-11,IAA4	AUX/IAA transcriptional regulator family protein
Potri.018G080700	0.931043	AT3G14470.1		NB-ARC domain-containing disease resistance protein
Potri.005G181600	0.930082	AT1G77380.1	AAP3,ATAAP3	amino acid permease 3
Potri.001G445200	0.930007	AT4G27190.1		NB-ARC domain-containing disease resistance protein
Potri.016G052200	0.929644
Potri.002G222400	0.929398	AT3G07810.1		RNA-binding (RRM/RBD/RNP motifs) family protein
Potri.015G059700	0.929105	AT5G39040.1	ALS1,ATTAP2,TAP2	transporter associated with antigen processing protein 2
Potri.003G172100	0.928875	AT2G23520.1		Pyridoxal phosphate (PLP)-dependent transferases superfamily protein
Potri.012G081800	0.928716	AT3G62270.1		HCO3- transporter family
Potri.004G212500	0.928675	AT4G27490.1		3\'-5\'-exoribonuclease family protein
Potri.018G127700	0.928178	AT5G52600.1	AtMYB82,MYB82	myb domain protein 82
Potri.001G407800	0.928128	AT5G54250.1	ATCNGC4,CNGC4,DND2,HLM1	cyclic nucleotide-gated cation channel 4
Potri.009G023200	0.928059	AT2G44420.1		protein N-terminal asparagine amidohydrolase family protein
Potri.001G139500	0.927485	AT4G17770.1	ATTPS5,TPS5	trehalose phosphatase/synthase 5
Potri.013G038800	0.927319	AT3G04820.1		Pseudouridine synthase family protein
Potri.009G049800	0.926958	AT1G07400.1		HSP20-like chaperones superfamily protein
Potri.004G187200	0.92638
Potri.004G231600	0.926358	AT5G49760.1		Leucine-rich repeat protein kinase family protein
Potri.008G099100	0.925735	AT1G64940.1	CYP89A6	cytochrome P450, family 87, subfamily A, polypeptide 6
Potri.008G203500	0.925166	AT1G08970.3	HAP5C,NF-YC9	nuclear factor Y, subunit C9
Potri.003G019100	0.924702
Potri.001G119800	0.92455
Potri.006G039500	0.924325	AT3G45940.1		Glycosyl hydrolases family 31 protein
Potri.010G006700	0.92406
Potri.006G064300	0.923702	AT5G20280.1	ATSPS1F,SPS1F	sucrose phosphate synthase 1F
Potri.017G076200	0.923524	AT1G61010.2	CPSF73-I	cleavage and polyadenylation specificity factor 73-I
Potri.009G126600	0.92295	AT3G04900.1		Heavy metal transport/detoxification superfamily protein
Potri.010G126800	0.922594	AT1G68585.1
Potri.005G078600	0.922073	AT1G78020.1	FCS LIKE ZINC FINGER 6, FLZ6	FCS like zinc finger 6 is induced during energy starvation through SnRK1 signaling.
Potri.003G157500	0.92167	AT4G20300.2		Protein of unknown function (DUF1639)
Potri.T124500	0.921341	AT1G24430.1		HXXXD-type acyl-transferase family protein
Potri.019G030700	0.919953	AT1G08550.2	AVDE1,NPQ1	non-photochemical quenching 1
Potri.001G247400	0.919723	AT1G07380.1		Neutral/alkaline non-lysosomal ceramidase
Potri.003G199100	0.919329	AT3G14460.1		LRR and NB-ARC domains-containing disease resistance protein
Potri.009G089600	0.91881	AT3G49940.1	LBD38	LOB domain-containing protein 38
Potri.010G034700	0.918578	AT1G69870.1	NRT1.7	nitrate transporter 1.7
Potri.001G398300	0.918457	AT3G15280.1
Potri.010G204000	0.918188	AT2G39630.1		Nucleotide-diphospho-sugar transferases superfamily protein
Potri.009G048100	0.91816	AT3G07600.1		Heavy metal transport/detoxification superfamily protein
Potri.001G065300	0.917976	AT5G49290.1	ATRLP56,RLP56	receptor like protein 56
Potri.009G006600	0.917801	AT2G36870.1	XTH32	xyloglucan endotransglucosylase/hydrolase 32
Potri.010G129300	0.917759	AT1G25570.1
Potri.011G163600	0.917759	AT4G20910.1	CRM2,HEN1	double-stranded RNA binding protein-related / DsRBD protein-related
Potri.003G036800	0.917666	AT3G13800.1		Metallo-hydrolase/oxidoreductase superfamily protein
Potri.009G136700	0.917514	AT5G47900.1		Protein of unknown function (DUF1624)
Potri.016G052800	0.917233	AT3G18140.1		Transducin/WD40 repeat-like superfamily protein
Potri.001G470500	0.917031	AT5G56110.1	AtMYB103,ATMYB80,MS188,MYB103	myb domain protein 103
Potri.007G014600	0.917028	AT1G19910.1	ATVHA-C2,AVA-2PE,AVA-P2	ATPase, F0/V0 complex, subunit C protein
Potri.009G033200	0.916657	AT3G51280.1		Tetratricopeptide repeat (TPR)-like superfamily protein
Potri.T128200	0.916495	AT5G36930.2		Disease resistance protein (TIR-NBS-LRR class) family
Potri.019G014000	0.916094	AT1G08750.1		Peptidase C13 family
Potri.010G206600	0.916003	AT3G12580.1	ATHSP70,HSP70	heat shock protein 70
Potri.018G082900	0.91569	AT4G29010.1	AIM1	Enoyl-CoA hydratase/isomerase family
Potri.019G087800	0.915686
Potri.004G155200	0.915624
Potri.015G071900	0.91558	AT1G24100.1	UGT74B1	UDP-glucosyl transferase 74B1
Potri.014G130100	0.915514	AT2G47710.1		Adenine nucleotide alpha hydrolases-like superfamily protein
Potri.005G017100	0.915242	AT1G56440.1		Tetratricopeptide repeat (TPR)-like superfamily protein
Potri.019G068200	0.915217	AT5G17680.1		disease resistance protein (TIR-NBS-LRR class), putative
Potri.005G216900	0.915174	AT3G22970.1		Protein of unknown function (DUF506)
Potri.008G035600	0.914936	AT3G54860.1	ATVPS33,VPS33	Sec1/munc18-like (SM) proteins superfamily
Potri.014G069300	0.91475	AT1G02010.1	SEC1A	secretory 1A
Potri.001G318100	0.914618	AT3G42860.1		zinc knuckle (CCHC-type) family protein
Potri.001G454500	0.914137	AT1G76890.2	AT-GT2,GT2	Duplicated homeodomain-like superfamily protein
Potri.005G208100	0.913585	AT3G52420.1	ATOEP7,OEP7	outer envelope membrane protein 7
Potri.016G105100	0.913558	AT3G54010.1	DEI1,PAS1	FKBP-type peptidyl-prolyl cis-trans isomerase family protein
Potri.014G151700	0.913516	AT3G59300.1		Pentatricopeptide repeat (PPR) superfamily protein
Potri.003G167500	0.913393	AT1G12060.1	ATBAG5,BAG5	BCL-2-associated athanogene 5
Potri.009G110400	0.913199	AT2G15980.1		Tetratricopeptide repeat (TPR)-like superfamily protein
Potri.004G017700	0.912662	AT5G36110.1	CYP716A1	cytochrome P450, family 716, subfamily A, polypeptide 1
Potri.003G212000	0.912399	AT5G60900.1	RLK1	receptor-like protein kinase 1
Potri.005G151700	0.912343	AT4G24440.2		transcription initiation factor IIA gamma chain / TFIIA-gamma (TFIIA-S)
Potri.002G109700	0.912225	AT3G57230.1	AGL16	AGAMOUS-like 16
Potri.002G185500	0.911989	AT3G12410.1		Polynucleotidyl transferase, ribonuclease H-like superfamily protein
Potri.004G232300	0.911619	AT1G79620.1		Leucine-rich repeat protein kinase family protein
Potri.005G061500	0.911144	AT5G09760.1		Plant invertase/pectin methylesterase inhibitor superfamily
Potri.017G039400	0.910669	AT4G15248.1		B-box type zinc finger family protein
Potri.009G019700	0.910646	AT3G29590.1	AT5MAT	HXXXD-type acyl-transferase family protein
Potri.T106900	0.910458	AT4G03140.1		NAD(P)-binding Rossmann-fold superfamily protein
Potri.007G132100	0.910323	AT3G03320.1		RNA-binding ASCH domain protein
Potri.005G074100	0.909896
Potri.002G006700	0.90962	AT2G33670.1	ATMLO5,MLO5	Seven transmembrane MLO family protein
Potri.008G156800	0.908081	AT4G14746.1
Potri.016G039100	0.908022	AT3G50120.1		Plant protein of unknown function (DUF247)
Potri.001G368100	0.907917	AT5G55760.1	SRT1	sirtuin 1
Potri.001G427500	0.90791	AT4G27190.1		NB-ARC domain-containing disease resistance protein
Potri.018G054800	0.907779	AT1G17710.1		Pyridoxal phosphate phosphatase-related protein
Potri.010G017600	0.907349	AT4G21380.1	ARK3,RK3	receptor kinase 3
Potri.005G174600	0.906888	AT2G41705.1		camphor resistance CrcB family protein
Potri.001G206100	0.906858	AT1G36050.2		Endoplasmic reticulum vesicle transporter protein
Potri.010G070600	0.906679	AT4G14350.1		AGC (cAMP-dependent, cGMP-dependent and protein kinase C) kinase family protein
Potri.002G149700	0.906297	AT1G01940.1		Cyclophilin-like peptidyl-prolyl cis-trans isomerase family protein
Potri.002G114400	0.906276	AT3G12210.2		DNA binding
Potri.004G156600	0.905929	AT4G39230.1		NmrA-like negative transcriptional regulator family protein
Potri.001G115800	0.905886	AT4G12080.1	AHL1,ATAHL1	AT-hook motif nuclear-localized protein 1
Potri.014G134900	0.905819	AT3G05030.1	ATNHX2,NHX2	sodium hydrogen exchanger 2
Potri.010G151900	0.905581
Potri.001G176500	0.90548	AT1G52800.1		2-oxoglutarate (2OG) and Fe(II)-dependent oxygenase superfamily protein
Potri.008G134500	0.905382	AT2G01680.1		Ankyrin repeat family protein
Potri.008G053500	0.905268	AT3G55390.1		Uncharacterised protein family (UPF0497)
Potri.019G073800	0.904359	AT1G70170.1	MMP	matrix metalloproteinase
Potri.004G203600	0.904049	AT1G74110.1	CYP78A10	cytochrome P450, family 78, subfamily A, polypeptide 10
Potri.008G197900	0.904049
Potri.T147100	0.903961	AT5G50340.1		ATP-dependent peptidases;nucleotide binding;serine-type endopeptidases;DNA helicases;ATP binding;damaged DNA binding;nucleoside-triphosphatases
Potri.001G393500	0.903424
Potri.005G248500	0.903274	AT1G20510.1	OPCL1	OPC-8:0 CoA ligase1
Potri.003G129200	0.903206	AT1G02260.1		Divalent ion symporter
Potri.017G136900	0.901973	AT3G14460.1		LRR and NB-ARC domains-containing disease resistance protein
Potri.001G209900	0.90192	AT5G10160.1		Thioesterase superfamily protein
Potri.006G101000	0.901843	AT2G01060.1		myb-like HTH transcriptional regulator family protein
Potri.001G117100	0.901759	AT3G60800.1		DHHC-type zinc finger family protein
Potri.017G116500	0.901727	AT5G16160.1
Potri.018G090900	0.901205	AT2G18910.1		hydroxyproline-rich glycoprotein family protein
Potri.001G441100	0.900623
Potri.012G071500	0.900105	AT5G62680.1		Major facilitator superfamily protein
Potri.013G101900	0.900066	AT1G22800.1		S-adenosyl-L-methionine-dependent methyltransferases superfamily protein
Potri.008G027900	0.900017	AT1G59970.1		Matrixin family protein
Potri.002G235200	0.899754	AT4G14210	PDE226
Potri.011G059300	0.899525	AT2G33860	ARF3
Potri.009G085800	0.898894	AT3G19660
Potri.005G191900	0.898806	AT1G76890	AT-GT2
Potri.002G092500	0.898586	AT1G22150	SULTR1	3,sulfate transporter 1
Potri.012G060400	0.898452	AT3G18520	ATHDA15
Potri.011G040100	0.898403	AT1G11380		PLAC8 family protein
Potri.015G112700	0.897955	AT5G45160		Root hair defective 3 GTP-binding protein (RHD3)
Potri.005G192900	0.897952	AT5G44080		Basic-leucine zipper (bZIP) transcription factor family protein
Potri.001G056300	0.897522	AT1G67330		Protein of unknown function (DUF579)
Potri.010G205800	0.897248	AT5G02500	AT-HSC70-1
Potri.008G031200	0.89706	AT5G04420		Galactose oxidase/kelch repeat superfamily protein
Potri.009G048600	0.896667	AT1G50510		indigoidine synthase A family protein
Potri.010G003000	0.896659	AT2G47000	ABCB4
Potri.004G041800	0.896576	AT4G04955	ALN
Potri.003G017300	0.896343	AT1G60940	SNRK2-10
Potri.001G314700	0.896218	AT1G04900		Protein of unknown function (DUF185)
Potri.T137200	0.896091	AT3G50140		Plant protein of unknown function (DUF247)
Potri.002G160000	0.895925	AT4G00440		Protein of unknown function (DUF3741)
Potri.005G128800	0.895666	AT4G36860	DAR1	LIM domain-containing protein
Potri.013G145600	0.895291	AT2G20830	transferases	folic acid binding
Potri.007G022000	0.895234	AT5G66460		Glycosyl hydrolase superfamily protein
Potri.010G095200	0.895208	AT1G70210	ATCYCD1
Potri.013G051200	0.895084	AT5G18410	ATSRA1
